# Supplementary material for: Effects of Melaleuca alternifolia Chell (Tea Tree) and Eucalyptus globulus Labill. Essential Oils on Antibiotic-Resistant Bacterial Biofilms
Source: Molecules. 2023 Feb 9;28(4):1671. doi: 10.3390/molecules28041671 (PMC9961662; doi:10.3390/molecules28041671)
Supplement: Supplementary file 1 [file molecules-28-01671-s001.zip]

Archive with 1 entries (1 files):
- molecules-2161168-supplementary.pdf
